# Supplementary material for: Species‐Specific Responses to Paleoclimatic Changes and Landscape Barriers Drive Contrasting Phylogeography of Co‐Distributed Lemur Species in Northeastern Madagascar
Source: Mol Ecol. 2025 Dec 10;34(24):e70195. doi: 10.1111/mec.70195 (PMC12717996; doi:10.1111/mec.70195)
Supplement: Supplementary file 1 — Data S1: mec70195‐sup‐0001‐DataS1.zip. [file MEC-34-e70195-s001.zip]

Archive with 2 entries (2 files):
- mec70195-sup-0002-Tables.xlsx
- mec70195-sup-0001-Supinfo.pdf
